# Supplementary material for: The Risk of Hepatitis B Virus Reactivation in Rheumatoid Arthritis Patients Receiving Tocilizumab: A Systematic Review and Meta-Analysis
Source: Viruses. 2024 Jan 3;16(1):78. doi: 10.3390/v16010078 (PMC10820547; doi:10.3390/v16010078)
Supplement: Supplementary file 1 [file viruses-16-00078-s001.zip]

Archive with 1 entries (1 files):
- viruses-2773309-supplementary.pdf
